# Supplementary material for: Leaf Structural, Physiological and Biochemical Responses to Contrasting Light Environments in Iris pumila L.: Evidence from a Reciprocal Transplant Experiment
Source: Plants (Basel). 2026 Mar 25;15(7):1009. doi: 10.3390/plants15071009 (PMC13074598; doi:10.3390/plants15071009)
Supplement: Supplementary file 1 [file plants-15-01009-s001.zip]

Archive with 1 entries (1 files):
- plants-4141808-supplementary.pdf
